# Supplementary material for: Application of Machine Learning in the Diagnosis of Early Gastric Cancer Using the Kyoto Classification Score and Clinical Features Collected from Medical Consultations
Source: Bioengineering (Basel). 2024 Sep 27;11(10):973. doi: 10.3390/bioengineering11100973 (PMC11504958; doi:10.3390/bioengineering11100973)
Supplement: Supplementary file 1 [file bioengineering-11-00973-s001.zip]

Archive with 1 entries (1 files):
- bioengineering-3168514-supplementary.pdf
